# Supplementary material for: Tuning vision foundation models for rectal cancer segmentation from CT scans
Source: Commun Med (Lond). 2025 Jul 1;5:256. doi: 10.1038/s43856-025-00953-0 (PMC12219254; doi:10.1038/s43856-025-00953-0)
Supplement: Supplementary file 3 — Supplementary data 1 [file 43856_2025_953_MOESM3_ESM.xlsx]

## Sheet: case1_20_di
Group 1 Accuracy
name	id	class1_dice	class1_iou	class2_dice	class2_iou	mean_dice	mean_iou	NSD_normal	NSD_tumor	mean_NSD
Shao Lingyun	17122667	0.5082	0.3682	0.7217	0.4611	0.615	0.4146	0.4575	0.3151	0.3863
WangPing	17105953	0.3111	0.2176	0.4955	0.3507	0.4033	0.2842	0.3822	0.3484	0.3653
wangxiaoya	17108349	0.6172	0.4619	0.6996	0.3233	0.6584	0.3926	0.6232	0.3303	0.4767
yangtianxv	17598325	0.5551	0.3865	0.5067	0.3898	0.5309	0.3882	0.5291	0.0244	0.2767
Zhang Xin-ning	17122667	0.7842	0.7166	0.8535	0.626	0.8189	0.6713	0.7377	0.6141	0.6759
Xia yihui	17127596	0.5105	0.2981	0.8351	0.665	0.6728	0.4815	0.3543	0.5027	0.4285
Zheng Zi-xuan	17573542	0.9232	0.8657	0.9306	0.6327	0.9269	0.7492	0.9479	0.9027	0.9253
yangtianxv	17123788	0.5039	0.3435	0.5474	0.4301	0.5256	0.3868	0.4639	0.2219	0.3429
Wang zimeng	17111494	0.5729	0.4265	0.4758	0.2807	0.5244	0.3536	0.532	0.2675	0.3998
yangtianxv	17108897	0.5385	0.3814	0.6455	0.539	0.592	0.4602	0.6472	0.3789	0.513
Wang ping	17124369	0.5945	0.4559	0.6715	0.4574	0.633	0.4566	0.4808	0.2972	0.389
Zheng Zi-xuan	17120595	0.75	0.6743	0.8906	0.7778	0.8203	0.726	0.7427	0.6496	0.6962
Wang xiaoya	17108182	0.5906	0.47	0.8534	0.5762	0.722	0.5231	0.5815	0.6284	0.605
wang xiaoya	17111494	0.6466	0.5085	0.7193	0.5152	0.683	0.5119	0.5902	0.4908	0.5405
Rao chenxv	17124369	0.8801	0.7977	0.6922	0.4766	0.7862	0.6372	0.8127	0.3308	0.5718
Gao runze	17589203	0.8476	0.7382	0.8335	0.5173	0.8406	0.6278	0.881	0.7145	0.7977
zjj	17126634	0.9229	0.8594	0.9045	0.734	0.9137	0.7967	0.8837	0.7701	0.8269
hcy	17108349	0.6111	0.4628	0.6772	0.2679	0.6441	0.3653	0.5406	0.1518	0.3462
Zheng Zi-xuan	17111494	0.8325	0.7598	0.7925	0.6139	0.8125	0.6868	0.7807	0.5985	0.6896
Rao chenxv	17573542	1	1	1	0.7105	1	0.8553	1	1	1
Huang Chuiyan	17589203	0.5057	0.4113	0.8864	0.4702	0.696	0.4408	0.5131	0.5962	0.5546
yangtianxv	17106607	0.8338	0.717	0.8554	0.7203	0.8446	0.7187	0.7031	0.627	0.665
zxn	17120595	0.3901	0.2603	0.7437	0.6462	0.5669	0.4533	0.4976	0.4427	0.4701
yangtianxv	17127596	0.5269	0.3095	0.8195	0.6472	0.6732	0.4784	0.3953	0.5312	0.4633
Xia yihui	17589203	0.5108	0.4187	0.9071	0.498	0.7089	0.4583	0.5097	0.6081	0.5589
Gao Runze	17105483	0.2747	0.1868	0.6059	0.4034	0.4403	0.2951	0.2178	0.1712	0.1945
Cao yvmeng	17108182	0.4221	0.3168	0.7061	0.4173	0.5641	0.367	0.4432	0.4423	0.4428
Xu zihan	17573542	0.5074	0.4016	0.8226	0.4578	0.665	0.4297	0.5544	0.565	0.5597
Xv zihan	17111494	0.6849	0.5559	0.8021	0.6152	0.7435	0.5856	0.5657	0.5407	0.5532
wj	17108897	0.9606	0.9252	0.9434	0.7824	0.952	0.8538	0.9536	0.8555	0.9046
yangtianxv	17108576	0.5508	0.4733	0.8671	0.6642	0.7089	0.5687	0.5021	0.5372	0.5197
zyr	17123788	0.3511	0.2365	0.4961	0.3757	0.4236	0.3061	0.4209	0.0643	0.2426
Raochenxu	17105483	0.1248	0.0238	0	0	0.0624	0.0119	0.0382	0	0.0191
Raochenxu	17108349	0.4574	0.3201	0.6394	0.4063	0.5484	0.3632	0.516	0.3277	0.4218
WangPing	17123788	0.3392	0.2271	0.516	0.3991	0.4276	0.3131	0.2787	0.1476	0.2132
zhangyiran	17105483	0.2955	0.1785	0.4695	0.3553	0.3825	0.2669	0.2474	0.127	0.1872
Raochenxu	17598325	0.6092	0.4391	0.6879	0.4293	0.6485	0.4342	0.5831	0.1997	0.3914
zhang yiran	17124369	0.5938	0.4508	0.5585	0.3317	0.5761	0.3913	0.535	0.2667	0.4009
wj	17126634	0.5835	0.4186	0.7324	0.4799	0.658	0.4492	0.6322	0.4785	0.5553
Wang ping	17108182	0.6418	0.5371	0.9038	0.6332	0.7728	0.5851	0.6361	0.7112	0.6737
WangPing	17108349	0.4918	0.3481	0.5105	0.369	0.5012	0.3585	0.4672	0.295	0.3811
Xia yihui	17122667	0.2995	0.2281	0.1978	0.0262	0.2486	0.1272	0.2566	0.0264	0.1415
Wang Zimeng	17124369	0.5687	0.4328	0.4519	0.2543	0.5103	0.3436	0.4927	0.1962	0.3444
Gao Runze	17126634	0.6758	0.5229	0.6796	0.5064	0.6777	0.5147	0.6927	0.4296	0.5611
zhangyiran	17105953	0.3611	0.2607	0.5573	0.3895	0.4592	0.3251	0.4257	0.3781	0.4019
hujingwen	17589203	0.4842	0.3847	0.8793	0.4661	0.6817	0.4254	0.5132	0.6162	0.5647
wangxiaoya	17571643	0.5016	0.3381	0.6917	0.4807	0.5967	0.4094	0.6047	0.3503	0.4775
fang rui	17106607	0.1445	0.0984	0.3382	0.2011	0.2413	0.1497	0.1958	0.1935	0.1946
yangtianxv	17105953	0.3317	0.2265	0.5424	0.416	0.437	0.3212	0.4319	0.4118	0.4218
hujingwen	17108897	0.5013	0.3508	0.5768	0.3707	0.539	0.3608	0.5823	0.3113	0.4468
hujingwen	17120595	0.4971	0.3577	0.798	0.6494	0.6476	0.5035	0.5759	0.3926	0.4843
wxy	17120595	0.5186	0.3804	0.8009	0.6525	0.6597	0.5164	0.5822	0.4135	0.4978
WangPing	17571643	0.5148	0.3614	0.5469	0.4227	0.5309	0.392	0.4895	0.2849	0.3872
zxn	17591919	0.6429	0.48	0.7337	0.5393	0.6883	0.5096	0.7439	0.5298	0.6368
wj	17591919	0.6315	0.4675	0.735	0.5414	0.6833	0.5045	0.7412	0.5282	0.6347
hcy	17105483	0.3085	0.2138	0.3552	0.1606	0.3318	0.1872	0.2081	0.0275	0.1178
fangrui	17589203	0.5409	0.4605	0.9152	0.511	0.7281	0.4857	0.5539	0.7055	0.6297
huangchuiyan	17106607	0.6808	0.5438	0.7948	0.6233	0.7378	0.5835	0.4495	0.3318	0.3907
zhangyiran	17108182	0.5916	0.4679	0.8036	0.5476	0.6976	0.5077	0.591	0.6315	0.6113
zjj	17105953	0.3956	0.2945	0.4916	0.3117	0.4436	0.3031	0.449	0.2762	0.3626
zhangyiran	17108349	0.6269	0.4707	0.5697	0.413	0.5983	0.4419	0.6173	0.3237	0.4705
hujingwen	17105483	0.337	0.2095	0.3244	0.2376	0.3307	0.2235	0.3496	0.093	0.2213
Cao yvmeng	17111494	0.3901	0.2672	0.6261	0.4404	0.5081	0.3538	0.472	0.3167	0.3944
wangxiaoya	17105953	0.3716	0.2714	0.4972	0.3083	0.4344	0.2899	0.4262	0.295	0.3606
Wang ping	17110857	0.3957	0.3086	0.5584	0.4235	0.477	0.3661	0.3555	0.3605	0.358
hcy	17120595	0.3592	0.2329	0.595	0.4253	0.4771	0.3291	0.2943	0.1574	0.2258
hujingwen	17123788	0.3182	0.2093	0.4843	0.3626	0.4012	0.2859	0.4125	0.0562	0.2343
Zheng Zi-xuan	17108897	0.8595	0.759	0.9353	0.7711	0.8974	0.7651	0.8331	0.8512	0.8422
zjj	17571643	0.5972	0.4292	0.6039	0.5092	0.6006	0.4692	0.6656	0.3309	0.4983
hcy	17598325	0.8251	0.7062	0.7019	0.5727	0.7635	0.6395	0.7151	0.3587	0.5369
fangrui	17108576	0.4173	0.3359	0.8297	0.6094	0.6235	0.4726	0.3749	0.4443	0.4096
Cao yvmeng	17110857	0.4043	0.3232	0.5508	0.4209	0.4776	0.372	0.4332	0.3569	0.395
Raochenxu	17571643	0.5268	0.3616	0.5803	0.4686	0.5536	0.4151	0.5517	0.3097	0.4307
Rao chenxv	17108182	0.9995	0.9991	0.997	0.794	0.9983	0.8966	0.9998	0.9959	0.9979
Gao runze	17108576	0.4811	0.3807	0.759	0.5913	0.6201	0.486	0.4509	0.3786	0.4147
zxn	17123788	0.3484	0.2289	0.5031	0.3836	0.4258	0.3062	0.381	0.0799	0.2304
Zheng Zi-xuan	17110857	0.5283	0.5095	0.6096	0.5108	0.5689	0.5102	0.5359	0.559	0.5474
Zheng Zi-xuan	17126634	0.9226	0.8589	0.9045	0.734	0.9135	0.7965	0.8839	0.77	0.8269
Gao Runze	17591919	0.6329	0.4703	0.6312	0.4833	0.632	0.4768	0.7236	0.4516	0.5876
Shao Ling_yun	17127596	0.275	0.1862	0.5265	0.3396	0.4007	0.2629	0.252	0.2432	0.2476
Wang Zimeng	17573542	0.4961	0.3853	0.7303	0.3609	0.6132	0.3731	0.5239	0.436	0.48
Gao Runze	17108897	0.5559	0.4191	0.6172	0.4354	0.5866	0.4273	0.569	0.2633	0.4162
Shao lingyun	17108576	0.3634	0.276	0.7443	0.5079	0.5539	0.392	0.293	0.3504	0.3217
hujingwen	17122667	0.4905	0.3573	0.7376	0.5003	0.6141	0.4288	0.4785	0.433	0.4557
Wang xiaoya	17110857	0.4021	0.3205	0.5416	0.3987	0.4719	0.3596	0.4444	0.3234	0.3839
wangxiaoya	17598325	0.5792	0.409	0.6789	0.4187	0.6291	0.4138	0.5918	0.1855	0.3887
zjj	17598325	0.7538	0.6074	0.6931	0.4894	0.7235	0.5484	0.6069	0.2039	0.4054
hujingwen	17127596	0.4437	0.236	0.8008	0.6154	0.6222	0.4257	0.3238	0.4201	0.3719
Zhang Xin-ning	17108576	0.4885	0.4406	0.9054	0.7227	0.6969	0.5816	0.4838	0.5982	0.541
Xv zihan	17110857	0.4243	0.3473	0.4587	0.2915	0.4415	0.3194	0.4119	0.2223	0.3171
Zhang Xinning	17127596	0.4714	0.2673	0.8596	0.7009	0.6655	0.4841	0.3466	0.5208	0.4337
Gao runze	17106607	0.7587	0.6458	0.8946	0.7471	0.8267	0.6964	0.5916	0.5766	0.5841
hujingwen	17591919	0.6107	0.446	0.6889	0.5822	0.6498	0.5141	0.732	0.5323	0.6322
Huang chunyan	17122667	0.7094	0.5653	0.7924	0.5396	0.7509	0.5524	0.5857	0.4993	0.5425
zxn	17126634	0.5019	0.3425	0.6139	0.4885	0.5579	0.4155	0.6559	0.2643	0.4601
yangtianxv	17571643	0.5052	0.3409	0.5719	0.4712	0.5385	0.406	0.5909	0.2729	0.4319
zhangyiran	17573542	0.5135	0.4036	0.8275	0.4555	0.6705	0.4296	0.5475	0.4899	0.5187
