# Supplementary material for: Tuning vision foundation models for rectal cancer segmentation from CT scans
Source: Commun Med (Lond). 2025 Jul 1;5:256. doi: 10.1038/s43856-025-00953-0 (PMC12219254; doi:10.1038/s43856-025-00953-0)
Supplement: Supplementary file 4 — Supplementary data 2 [file 43856_2025_953_MOESM4_ESM.xlsx]

## Sheet: case1_20_zhong
Group 2 Accuracy
name	id	class1_dice	class1_iou	class2_dice	class2_iou	mean_dice	mean_iou	NSD_normal	NSD_tumor	mean_NSD
Zhang yinuo	17111494	0.6397	0.5018	0.7226	0.5265	0.6811	0.5141	0.5906	0.4617	0.5262
wzx	17591919	0.6889	0.5325	0.7003	0.5998	0.6946	0.5661	0.7567	0.5686	0.6626
Zhang chi	17108182	0.6555	0.5345	0.8371	0.6152	0.7463	0.5748	0.6768	0.6641	0.6705
wanghaowen	17571643	0.5099	0.3464	0.6554	0.4891	0.5827	0.4178	0.5985	0.321	0.4597
wuke	17108349	0.7589	0.6307	0.7916	0.4326	0.7752	0.5316	0.741	0.4808	0.6109
Hu bin	17573542	0.677	0.5407	0.8565	0.4835	0.7667	0.5121	0.7348	0.5389	0.6368
lpc	17108349	0.7222	0.5884	0.6425	0.433	0.6824	0.5107	0.7025	0.2798	0.4911
yv wanting	17108182	0.6024	0.4856	0.6666	0.3848	0.6345	0.4352	0.5517	0.3002	0.4259
Zhang yinuo	17124369	0.5704	0.4299	0.5712	0.3425	0.5708	0.3862	0.5044	0.2268	0.3656
Li xiao-shu	17122667	0.5856	0.4694	0.8127	0.552	0.6991	0.5107	0.5619	0.5037	0.5328
wanghaowen	17108349	0.6992	0.5543	0.7583	0.4863	0.7288	0.5203	0.7337	0.4417	0.5877
fyh	17105483	0.4188	0.2813	0.6342	0.4213	0.5265	0.3513	0.2956	0.1531	0.2244
zjr	17108349	0.6547	0.5107	0.7392	0.3984	0.6969	0.4545	0.6811	0.3979	0.5395
wangyi	17120595	0.5266	0.4039	0.7335	0.6117	0.63	0.5078	0.5943	0.4044	0.4993
Li Zicheng	17123788	0.4397	0.3034	0.608	0.4102	0.5238	0.3568	0.4347	0.2012	0.3179
Zhang jiahao	17122667	0.4841	0.3343	0.4284	0.2713	0.4562	0.3028	0.5545	0.1646	0.3595
zhao xinru	17108576	0.2843	0.1933	0.7722	0.5544	0.5283	0.3739	0.306	0.3178	0.3119
Zhang chi	17110857	0.4088	0.3263	0.5045	0.369	0.4566	0.3477	0.4417	0.2731	0.3574
Luo kun	17108182	0.6321	0.5246	0.6912	0.4176	0.6616	0.4711	0.6062	0.3611	0.4837
wangyi	17108897	0.6302	0.4773	0.6534	0.4944	0.6418	0.4859	0.6368	0.4146	0.5257
fyl	17120595	0.5388	0.4046	0.5866	0.4232	0.5627	0.4139	0.6039	0.2489	0.4264
Hou wei	17122667	0.5066	0.3573	0.6932	0.4068	0.5999	0.3821	0.4641	0.2968	0.3805
Li Changchun	17127596	0.2933	0.1214	0.5536	0.3758	0.4235	0.2486	0.1865	0.1469	0.1667
Li Zicheng	17126634	0.6153	0.4541	0.6566	0.5449	0.6359	0.4995	0.6496	0.4504	0.55
hfh	17591919	0.4463	0.304	0.452	0.2897	0.4491	0.2969	0.5728	0.1974	0.3851
Wang haowen	17124369	0.51	0.3669	0.6106	0.3782	0.5603	0.3725	0.4466	0.2591	0.3529
wangbinrui	17120595	0.4981	0.3726	0.7364	0.6157	0.6173	0.4941	0.5433	0.4227	0.483
wanghaowen	17105483	0.4002	0.2675	0.7077	0.4931	0.5539	0.3803	0.4034	0.2121	0.3078
Li xiao-shu	17106607	0.4853	0.3402	0.7745	0.584	0.6299	0.4621	0.4183	0.2824	0.3503
zjh	17120595	0.4732	0.3378	0.6312	0.4746	0.5522	0.4062	0.5052	0.2655	0.3854
Yu wanting	17124369	0.5804	0.4476	0.4997	0.3017	0.54	0.3746	0.5401	0.169	0.3545
wangyi	17123788	0.3896	0.2576	0.641	0.4507	0.5153	0.3541	0.4104	0.3114	0.3609
wuke	17105483	0.5049	0.3656	0.7621	0.5692	0.6335	0.4674	0.4486	0.3112	0.3799
Li Zicheng	17591919	0.6175	0.4619	0.6554	0.5472	0.6365	0.5046	0.6865	0.5441	0.6153
hfh	17126634	0.377	0.2436	0.6091	0.4264	0.493	0.335	0.5262	0.1608	0.3435
Wang haowen	17108182	0.5409	0.4094	0.8563	0.5906	0.6986	0.5	0.5523	0.6769	0.6146
Zhang yinuo	17573542	0.5363	0.4335	0.8535	0.4826	0.6949	0.4581	0.5408	0.5839	0.5624
Ma yvyan	17108576	0.3484	0.2534	0.7057	0.4964	0.527	0.3749	0.3302	0.2997	0.315
tangrui	17110857	0.4451	0.3749	0.5829	0.4613	0.514	0.4181	0.451	0.4408	0.4459
Chai wenna	17106607	0.5812	0.4268	0.7907	0.6147	0.6859	0.5208	0.4933	0.3336	0.4134
jiayunyi	17598325	0.7011	0.5457	0.5341	0.4168	0.6176	0.4813	0.6015	0.0588	0.3302
Hou wei	17127596	0.2857	0.1948	0.4626	0.2928	0.3742	0.2438	0.2272	0.169	0.1981
wanghaowen	17105953	0.3345	0.2313	0.4928	0.3156	0.4136	0.2735	0.4035	0.2874	0.3455
wuke	17105953	0.4133	0.3128	0.4848	0.2954	0.449	0.3041	0.4269	0.274	0.3505
zjh	17591919	0.5367	0.3926	0.6276	0.4914	0.5822	0.442	0.6214	0.4516	0.5365
Xie chunsheng	17122667	0.5923	0.4741	0.7345	0.469	0.6634	0.4716	0.5858	0.3861	0.4859
Wei xiangyv	17106607	0.8296	0.7486	0.9376	0.8176	0.8836	0.7831	0.7522	0.7916	0.7719
fyl	17108897	0.6014	0.4576	0.5764	0.3593	0.5889	0.4085	0.64	0.2992	0.4696
lpc	17105483	0.2709	0.1677	0.5342	0.424	0.4026	0.2959	0.3085	0.1874	0.248
Wei xiangyv	17108576	0.4224	0.341	0.8589	0.6466	0.6407	0.4938	0.3881	0.4758	0.432
Li Xiao-shu	17589203	0.509	0.4178	0.8883	0.4787	0.6987	0.4482	0.551	0.64	0.5955
wzx	17126634	0.6822	0.5263	0.6739	0.567	0.678	0.5467	0.7161	0.4517	0.5839
grq	17105953	0.322	0.2257	0.5192	0.3784	0.4206	0.3021	0.4143	0.3691	0.3917
lpc	17598325	0.6657	0.504	0.5077	0.389	0.5867	0.4465	0.6101	0.0327	0.3214
Wei xiangyv	17589203	0.5517	0.4776	0.9434	0.5555	0.7475	0.5165	0.5778	0.8125	0.6952
Zhang jiahao	17127596	0.444	0.3564	0.7025	0.5605	0.5733	0.4584	0.3786	0.3344	0.3565
Zhao xinru	17106607	0.4274	0.2812	0.7075	0.5129	0.5675	0.3971	0.4563	0.152	0.3042
Ma yvyan	17108182	0.7035	0.5541	0.8557	0.5733	0.7796	0.5637	0.6921	0.5861	0.6391
Yv wanting	17573542	0.5038	0.3969	0.7813	0.3993	0.6425	0.3981	0.4921	0.3934	0.4427
wzx	17123788	0.5316	0.4042	0.5981	0.5024	0.5648	0.4533	0.5106	0.3501	0.4303
tangrui	17573542	0.5397	0.4377	0.8093	0.4735	0.6745	0.4556	0.5588	0.5918	0.5753
fyl	17126634	0.7281	0.5813	0.7098	0.5504	0.719	0.5659	0.7391	0.5128	0.6259
Hou wei	17589203	0.038	0.0298	0.3421	0	0.1901	0.0149	0.037	0	0.0185
zjh	17126634	0.919	0.8548	0.884	0.7518	0.9015	0.8033	0.8685	0.7737	0.8211
kj	17598325	0.0809	0.0453	0.0106	0.0055	0.0457	0.0254	0.0805	0.0186	0.0496
fyh	17108349	0.7686	0.6519	0.6782	0.479	0.7234	0.5654	0.7748	0.449	0.6119
Xie Chunsheng	17589203	0.5636	0.4948	0.9291	0.5326	0.7464	0.5137	0.588	0.7624	0.6752
Hu bin	17110857	0.4664	0.4063	0.5861	0.4694	0.5263	0.4378	0.4944	0.5005	0.4975
Zhaoxinru	17589203	0.4835	0.3831	0.8769	0.4651	0.6802	0.4241	0.4939	0.5619	0.5279
wangbinrui	17591919	0.6123	0.4581	0.6602	0.5509	0.6363	0.5045	0.6911	0.539	0.6151
grq	17571643	0.5961	0.4271	0.5825	0.481	0.5893	0.4541	0.5965	0.3408	0.4687
fyh	17598325	0.7171	0.5607	0.53	0.4144	0.6235	0.4876	0.6038	0.0636	0.3337
zjh	17108897	0.5818	0.4307	0.5959	0.4172	0.5889	0.4239	0.6409	0.2379	0.4394
jiayunyi	17123788	0.5051	0.3773	0.5509	0.4425	0.528	0.4099	0.5009	0.2266	0.3638
zjr	17571643	0.5334	0.365	0.6688	0.5014	0.6011	0.4332	0.652	0.3304	0.4912
kj	17105483	0.1979	0.1158	0.2214	0.1436	0.2097	0.1297	0.2547	0.0985	0.1766
Chai wenna	17108576	0.4048	0.3217	0.783	0.5528	0.5939	0.4373	0.3776	0.366	0.3718
tangrui	17111494	0.6722	0.5397	0.717	0.5375	0.6946	0.5386	0.6004	0.4423	0.5214
Li changchun	17122667	0.5528	0.4229	0.7721	0.4974	0.6624	0.4602	0.5241	0.4743	0.4992
grq	17598325	0.6401	0.4731	0.5348	0.4229	0.5875	0.448	0.5083	0.074	0.2912
Hu bin	17111494	0.5926	0.4451	0.5724	0.4107	0.5825	0.4279	0.5732	0.3358	0.4545
Lijunjie	17120595	0.268	0.1744	0.5819	0.4382	0.425	0.3063	0.3729	0.2581	0.3155
kj	17571643	0.3211	0.1946	0.5329	0.4285	0.427	0.3116	0.4843	0.2381	0.3612
Xie Chunsheng	17127596	0.4649	0.2364	0.8044	0.6332	0.6347	0.4348	0.3304	0.4511	0.3908
Luo kun	17110857	0.453	0.3862	0.5372	0.4119	0.4951	0.3991	0.4702	0.4	0.4351
Zhang jiahao	17108576	0.5836	0.5263	0.7837	0.5521	0.6836	0.5392	0.5434	0.3821	0.4628
Lijunjie	17108897	0.5945	0.4342	0.574	0.3536	0.5842	0.3939	0.6988	0.2697	0.4843
jiayunyi	17571643	0.6204	0.457	0.6368	0.5136	0.6286	0.4853	0.6242	0.3621	0.4931
Luo kun	17124369	0.478	0.3371	0.6866	0.4572	0.5823	0.3972	0.4362	0.2808	0.3585
Li changchun	17108576	0.4039	0.321	0.7837	0.5538	0.5938	0.4374	0.3793	0.3669	0.3731
wangbinrui	17123788	0.4225	0.287	0.645	0.4559	0.5338	0.3715	0.4295	0.3108	0.3701
hfh	17108897	0.4129	0.2698	0.6039	0.3766	0.5084	0.3232	0.5196	0.2337	0.3767
wang haowen	17573542	0.5209	0.4114	0.7966	0.4325	0.6587	0.422	0.5661	0.4741	0.5201
Lijunjie	17123788	0.3477	0.2272	0.4967	0.3281	0.4222	0.2777	0.4032	0.2556	0.3294
zjr	17105953	0.2987	0.2197	0.3985	0.2284	0.3486	0.224	0.3288	0.1752	0.252
Chai wenna	17127596	0.353	0.1722	0.5693	0.395	0.4611	0.2836	0.2244	0.1773	0.2008
ma yvyan	17111494	0.5961	0.4458	0.7124	0.5461	0.6542	0.496	0.5521	0.4119	0.482
Zhang chi	17111494	0.5357	0.3879	0.7235	0.5473	0.6296	0.4676	0.6129	0.4273	0.5201
