# Supplementary material for: Tuning vision foundation models for rectal cancer segmentation from CT scans
Source: Commun Med (Lond). 2025 Jul 1;5:256. doi: 10.1038/s43856-025-00953-0 (PMC12219254; doi:10.1038/s43856-025-00953-0)
Supplement: Supplementary file 5 — Supplementary data 3 [file 43856_2025_953_MOESM5_ESM.xlsx]

## Sheet: case1_20_gao
Group 3 Accuracy
name	id	class1_dice	class1_iou	class2_dice	class2_iou	mean_dice	mean_iou	NSD_normal	NSD_tumor	mean_NSD
Sun xiaobei	17589203	0.5643	0.4946	0.9286	0.5361	0.7464	0.5153	0.5859	0.7958	0.6908
ycx	17106607	0.5313	0.3767	0.7634	0.5761	0.6474	0.4764	0.4503	0.2754	0.3628
yuwanting	17123788	0.5957	0.4471	0.7358	0.4516	0.6657	0.4493	0.471	0.282	0.3765
ty	17108349	0.7379	0.6075	0.8467	0.5006	0.7923	0.5541	0.6739	0.4697	0.5718
myy	17598325	0.698	0.5424	0.7481	0.4838	0.723	0.5131	0.5701	0.172	0.371
zc	17571643	0.5938	0.4513	0.7147	0.4657	0.6543	0.4585	0.617	0.3564	0.4867
Feng yvtong	17110857	0.7056	0.6768	0.6001	0.4949	0.6529	0.5859	0.7049	0.5281	0.6165
Liu shuping	17124369	0.5962	0.4604	0.6597	0.4274	0.628	0.4439	0.5295	0.2649	0.3972
Li Chuangwei	17106607	0.5625	0.4113	0.827	0.6554	0.6948	0.5333	0.5061	0.3599	0.433
Lixiaoshu	17108897	0.6494	0.4977	0.5313	0.4141	0.5904	0.4559	0.6261	0.2672	0.4467
ZYN	17571643	0.6007	0.4351	0.5953	0.4977	0.598	0.4664	0.5967	0.3502	0.4735
zhy	17111494	0.8346	0.7787	0.83	0.6727	0.8323	0.7257	0.7976	0.6772	0.7374
wangzixuan	17589203	0.5679	0.5002	0.9465	0.5607	0.7572	0.5305	0.5878	0.8225	0.7052
zhang jingjing	17111494	0.615	0.4717	0.716	0.5221	0.6655	0.4969	0.5511	0.4541	0.5026
Liushuping	17573542	0.5302	0.4255	0.8495	0.4736	0.6898	0.4495	0.5303	0.52	0.5252
ZhaoXinru	17591919	0.6517	0.4889	0.6887	0.581	0.6702	0.535	0.7429	0.5677	0.6553
Wu weimin	17111494	0.6809	0.5529	0.7321	0.5453	0.7065	0.5491	0.5918	0.4179	0.5049
myy	17126634	0.6495	0.493	0.7843	0.563	0.7169	0.528	0.6894	0.5066	0.598
zhai ranxing	17108182	0.6297	0.5208	0.8353	0.5446	0.7325	0.5327	0.5839	0.5434	0.5636
zxy	17106607	0.5753	0.4249	0.8385	0.667	0.7069	0.546	0.4368	0.405	0.4209
xcs	17126634	0.7579	0.6169	0.8263	0.5986	0.7921	0.6077	0.7683	0.5837	0.676
he ni gu li	17124369	0.7151	0.6113	0.6626	0.4336	0.6888	0.5224	0.6464	0.2883	0.4674
Chen yvheng	17122667	0.5966	0.4644	0.7949	0.5606	0.6958	0.5125	0.5741	0.5119	0.543
zhai ranxing	17124369	0.7425	0.6514	0.7214	0.4994	0.732	0.5754	0.6736	0.3325	0.503
Wu weimin	17127596	0.3836	0.2079	0.8279	0.6533	0.6058	0.4306	0.2226	0.453	0.3378
Sun xiaobei	17108182	0.6213	0.5084	0.8838	0.6161	0.7525	0.5623	0.617	0.7282	0.6726
chen yvheng	17573542	1	1	1	0.7105	1	0.8553	1	1	1
Wang jie	17110857	0.4538	0.388	0.5761	0.4524	0.5149	0.4202	0.4663	0.4457	0.456
zhang hongyun	17108576	0.4113	0.3287	0.7867	0.5536	0.599	0.4411	0.3602	0.3584	0.3593
ZhaoXinru	17598325	0.6566	0.4905	0.562	0.4416	0.6093	0.4661	0.5644	0.0959	0.3302
fyt	17108349	0.778	0.6667	0.7167	0.5093	0.7474	0.588	0.74	0.4759	0.6079
zc	17123788	0.5857	0.462	0.6116	0.522	0.5986	0.492	0.5801	0.374	0.4771
fyt	17120595	0.7616	0.6978	0.8405	0.76	0.8011	0.7289	0.7557	0.6145	0.6851
yuwanting	17105953	0.377	0.2816	0.4392	0.2431	0.4081	0.2624	0.3967	0.2208	0.3088
LiXiaoshu	17108349	0.6804	0.5404	0.6082	0.4158	0.6443	0.4781	0.6995	0.3912	0.5454
bhr	17105483	0.9879	0.8967	0.9953	0.8892	0.9916	0.893	0.9876	0.9875	0.9875
ty	17108897	0.8031	0.6794	0.8725	0.6442	0.8378	0.6618	0.798	0.6443	0.7211
chaiwenna	17108349	0.7722	0.6491	0.6814	0.4583	0.7268	0.5537	0.7308	0.3594	0.5451
Sun xiaobei	17106607	0.6667	0.5227	0.8407	0.665	0.7537	0.5938	0.5024	0.4408	0.4716
zhang jingjing	17573542	0.5259	0.4194	0.8699	0.5	0.6979	0.4597	0.5612	0.5777	0.5695
hngl	17126634	0.6003	0.4389	0.6798	0.4868	0.64	0.4628	0.6697	0.3614	0.5155
lichangchun	17591919	0.7493	0.6059	0.7168	0.6131	0.733	0.6095	0.749	0.5289	0.639
ycx	17110857	0.4721	0.4145	0.5459	0.4272	0.509	0.4209	0.4788	0.4078	0.4433
Wang jie	17108576	0.386	0.2978	0.8023	0.5687	0.5942	0.4333	0.3353	0.3899	0.3626
yuwanting	17120595	0.5257	0.3994	0.7744	0.605	0.6501	0.5022	0.4862	0.3714	0.4288
ycx	17591919	0.6641	0.5052	0.5019	0.3262	0.583	0.4157	0.7132	0.2657	0.4895
Feng yvtong	17106607	0.8377	0.7653	0.941	0.8281	0.8894	0.7967	0.7593	0.7598	0.7596
ZYN	17591919	0.6911	0.5325	0.7046	0.4997	0.6978	0.5161	0.748	0.5118	0.6299
he ni gu li	17122667	0.6291	0.5108	0.7942	0.5344	0.7116	0.5226	0.5799	0.4122	0.4961
fyt	17105483	0.5426	0.4223	0.8807	0.7205	0.7117	0.5714	0.5101	0.648	0.5791
Tang yue	17127596	0.4482	0.2552	0.8253	0.6488	0.6368	0.452	0.2977	0.4709	0.3843
Tang yue	17108576	0.4502	0.3821	0.8687	0.6602	0.6594	0.5211	0.4182	0.5308	0.4745
zhang hongyun	17110857	0.4649	0.4037	0.5606	0.4344	0.5127	0.419	0.4909	0.4327	0.4618
chenyuheng	17105953	0.4637	0.373	0.6286	0.4594	0.5462	0.4162	0.5193	0.5182	0.5187
zc	17105953	0.2517	0.1733	0.3906	0.2223	0.3211	0.1978	0.2797	0.1765	0.2281
Zhangjingjing	17127596	0.4401	0.1977	0.7735	0.5862	0.6068	0.392	0.3034	0.3604	0.3319
wuweimin	17591919	0.6717	0.5181	0.8126	0.6683	0.7421	0.5932	0.7057	0.6697	0.6877
wuweimin	17571643	0.5748	0.4057	0.6333	0.5096	0.6041	0.4577	0.6664	0.3407	0.5036
xcs	17105483	0.7103	0.5059	0.8727	0.6986	0.7915	0.6023	0.6821	0.5957	0.6389
zhai ranxing	17589203	0.5225	0.4347	0.8741	0.4566	0.6983	0.4457	0.4983	0.5405	0.5194
zxy	17108576	0.3964	0.3115	0.8051	0.5718	0.6007	0.4416	0.3735	0.3847	0.3791
Jin xingqi	17127596	0.515	0.3134	0.8521	0.6883	0.6836	0.5009	0.3934	0.5171	0.4552
LiXiaoshu	17105483	0.4508	0.3349	0.7334	0.6414	0.5921	0.4882	0.4176	0.4151	0.4163
Feng yvtong	17108182	0.731	0.6751	0.9697	0.7435	0.8504	0.7093	0.7122	0.8968	0.8045
lichangchun	17126634	0.7151	0.5686	0.6792	0.5774	0.6971	0.573	0.7055	0.4907	0.5981
Tang yue	17111494	0.7496	0.6446	0.7697	0.5802	0.7597	0.6124	0.6467	0.5321	0.5894
ZhaoXinru	17571643	0.5429	0.3773	0.6016	0.4951	0.5723	0.4362	0.5609	0.3234	0.4421
myy	17105483	0.6871	0.4669	0.8521	0.6858	0.7696	0.5764	0.6572	0.4887	0.573
qiuxiaowei	17122667	0.5501	0.4222	0.7755	0.5257	0.6628	0.4739	0.4973	0.3843	0.4408
Wu weimin	17573542	0.5403	0.4378	0.8787	0.5124	0.7095	0.4751	0.5074	0.6344	0.5709
chenyuheng	17120595	0.6004	0.471	0.8481	0.7289	0.7243	0.5999	0.6029	0.5745	0.5887
chenyuheng	17108349	0.7999	0.6867	0.6652	0.4841	0.7325	0.5854	0.7286	0.3872	0.5579
Jin xingqi	17108576	0.4431	0.3667	0.8752	0.6741	0.6591	0.5204	0.4208	0.5129	0.4669
wang zixuan	17124369	0.5898	0.4519	0.6569	0.4291	0.6233	0.4405	0.5057	0.2899	0.3978
Chen yvheng	17124369	0.6874	0.5713	0.6294	0.3963	0.6584	0.4838	0.6131	0.2339	0.4235
qiuxiaowei	17573542	0.5381	0.4393	0.8628	0.4985	0.7004	0.4689	0.5745	0.6167	0.5956
fyt	17108897	0.8493	0.7577	0.805	0.638	0.8272	0.6979	0.8068	0.5891	0.698
he ni gu li	17589203	0.61	0.5558	0.9449	0.5616	0.7774	0.5587	0.6068	0.7835	0.6952
wxy	17105953	0.428	0.331	0.571	0.4042	0.4995	0.3676	0.4679	0.4354	0.4516
ycx	17598325	0.7423	0.5994	0.7788	0.5113	0.7605	0.5553	0.6232	0.3786	0.5009
chaiwenna	17120595	0.5814	0.4492	0.749	0.5737	0.6652	0.5115	0.571	0.3025	0.4368
Li Chuangwei	17108182	0.6432	0.528	0.895	0.635	0.7691	0.5815	0.657	0.7637	0.7103
hngl	17598325	0.5151	0.3531	0.4541	0.3309	0.4846	0.342	0.6024	0.0067	0.3045
Wang jie	17111494	0.6669	0.544	0.7566	0.555	0.7118	0.5495	0.5781	0.495	0.5365
ycx	17108182	0.6206	0.5096	0.9057	0.6362	0.7632	0.5729	0.633	0.7473	0.6901
ycx	17571643	0.642	0.4788	0.5576	0.381	0.5998	0.4299	0.6159	0.2733	0.4446
ty	17120595	0.6041	0.4733	0.6941	0.5349	0.6491	0.5041	0.6005	0.384	0.4923
qiuxiaowei	17127596	0.437	0.2137	0.7529	0.5539	0.5949	0.3838	0.2805	0.3362	0.3084
Li Chuangwei	17589203	0.6194	0.5232	0.8613	0.516	0.7404	0.5196	0.6482	0.6715	0.6598
wuweimin	17123788	0.5682	0.4073	0.7011	0.5169	0.6347	0.4621	0.5141	0.3099	0.412
wxy	17108349	0.7945	0.6989	0.7207	0.5128	0.7576	0.6058	0.7326	0.4569	0.5948
Jin xingqi	17111494	0.7181	0.601	0.7745	0.5795	0.7463	0.5903	0.6309	0.5245	0.5777
xcs	17108897	0.672	0.5174	0.8031	0.5615	0.7375	0.5394	0.6443	0.5129	0.5786
chaiwenna	17105953	0.3789	0.2866	0.4456	0.2537	0.4123	0.2701	0.4222	0.224	0.3231
lichangchun	17598325	0.7419	0.5906	0.5483	0.4352	0.6451	0.5129	0.6135	0.0807	0.3471
bhr	17598325	0.6566	0.4905	0.5577	0.4371	0.6072	0.4638	0.5644	0.0786	0.3215
bhr	17571643	0.639	0.4745	0.6945	0.5361	0.6668	0.5053	0.6889	0.3979	0.5434
wxy	17108897	0.9815	0.9644	0.9857	0.8273	0.9836	0.8959	0.977	0.9647	0.9709
ZYN	17123788	0.4339	0.3042	0.7079	0.4351	0.5709	0.3697	0.4181	0.2791	0.3486
wang zixuan	17122667	0.6977	0.5869	0.822	0.5968	0.7599	0.5918	0.6435	0.5377	0.5906
zxy	17110857	0.4701	0.4115	0.5776	0.4565	0.5239	0.434	0.4796	0.4642	0.4719
Liu shuping	17122667	0.5217	0.3869	0.7304	0.4813	0.6261	0.4341	0.4776	0.3294	0.4035
