# Supplementary material for: Tuning vision foundation models for rectal cancer segmentation from CT scans
Source: Commun Med (Lond). 2025 Jul 1;5:256. doi: 10.1038/s43856-025-00953-0 (PMC12219254; doi:10.1038/s43856-025-00953-0)
Supplement: Supplementary file 6 — Supplementary data 4 [file 43856_2025_953_MOESM6_ESM.xlsx]

## Sheet: Sheet1
Group1-3 time
group	name	id	time
group3	Wei Xiangyu	17105953	1h40min38s
group3	Yang Chenxi	17571643	2h3min2s
group3	Bian Haoran	17105483	2h28min30s
group3	Chen Yuheng	17105953	2h5min4s
group3	Wu Weimin	17571643	1h35min53s
group3	Heniguli	17598325	1h35min
group3	Feng Yutong	17108897	1h33min
group3	Zhang Chi	17105953	1h42min56s
group3	Li Changchun	17126634	1h30min
group3	Li Xiaoshu	17108349	1h45min
group3	Yu Wanting	17123788	2h45min19s
group3	Zhao Xinru	17571643	2h18min25s
group3	Xie Chunsheng	17126634	1h31min25s
group3	Chai Wenna	17105953	1h2min28s
group3	Zhang Yinuo	17591919	1h35min
group3	Ma Yuyan	17105483	2h16min3s
group3	Tang Yue	17120595	2h29min32s
group2	Zhang Jiahao	17126634	2h45min
group2	Wang Haowen	17108349	2h32min36s
group2	Wang Zixuan	17123788	2h21min20s
group2	Lu Pengcheng	17108349	2h15min5s
group2	Wang Yi	17108897	3h16min11s
group2	Gan Ruiqing	17105953	2h36m30s
group2	He Fanghang	17591919	1h41min43s
group2	Wu Ke	17105953	2h20min
group2	Wang Binrui	17123788	2h16min
group2	Kai Jing	17571643	2h40min
group2	Fu Yule	17108897	2h06min12s
group2	Zhang Jiarui	17571643	2h3min
group2	Li Zicheng	17123788	2h30min
group2	Fang Yuhan	17108349	2h2min4s
group2	Li Junjie	17120595	2h45min43s
group2	Jia Yunyi	17123788	2h49min46s
group1	Gao Runze	17591919	2h2min2s
group1	Wang Xiaoya	17105953	2h45min22s
group1	Huang Chui-yen	17108349	3h1min
group1	Hu Jingwen	17120595	2h47min
group1	Yang Tianxu	17598325	3h27min29s
group1	Wang Jie	17108897	2h58min22s
group1	Zhang Yiran	17105953	2h30min
group1	Rao Chenxu	17571643	2h20min
group1	Zheng Zixuan	17108897	3h27min06s
group1	Wang Pin	17571643	2h13min41s
group1	Zhang Xinning	17120595	2h55min21s
group1	Zhang Jingjing	17571643	2h57min34s
group3	Wei Xiangyu	17108349	1h52min40s
group3	Yang Chenxi	17598325	1h32min17s
group3	Bian Haoran	17571643	1h43min18s
group3	Chen Yuheng	17120595	1h8min3s
group3	Wu Weimin	17123788	1h46min37s
group3	Heniguli	17126634	2h21min
group3	Feng Yutong	17120595	1h46min
group3	Zhang Chi	17123788	2h43min2s
group3	Li Changchun	17591919	1h35min
group3	Li Xiaoshu	17105483	2h13min24s
group3	Yu Wanting	17120595	2h16min43s
group3	Zhao Xinru	17598325	1h58min07s
group3	Xie Chunsheng	17108897	1h42min06s
group3	Chai Wenna	17108349	1h7min46s
group3	Zhang Yinuo	17123788	2h20min
group3	Ma Yuyan	17126634	1h21min3s
group3	Tang Yue	17108349	1h37min04s
group2	Zhang Jiahao	17591919	1h27min40s
group2	Wang Haowen	17105953	2h12min44s
group2	Wang Zixuan	17126634	2h2min37s
group2	Lu Pengcheng	17598325	2h0min0s
group2	Wang Yi	17120595	2h27min05s
group2	Gan Ruiqing	17571643	2h47m30s
group2	He Fanghang	17126634	1h51min45s
group2	Wu Ke	17108349	2h25min
group2	Wang Binrui	17591919	2h10min
group2	Kai Jing	17105483	2h20min
group2	Fu Yule	17126634	2h45min01s
group2	Zhang Jiarui	17105953	1h56min
group2	Li Zicheng	17591919	2h6min
group2	Fang Yuhan	17598325	1h44min8s
group2	Li Junjie	17123788	2h16min15s
group2	Jia Yunyi	17571643	2h22min28s
group1	Gao Runze	17108897	3h13min22s
group1	Wang Xiaoya	17108349	3h29min31s
group1	Huang Chui-yen	17598325	2h33min
group1	Hu Jingwen	17123788	3h30min
group1	Yang Tianxu	17571643	2h47min5s
group1	Wang Jie	17126634	2h55min38s
group1	Zhang Yiran	17108349	2h30min
group1	Rao Chenxu	17598325	3h15min
group1	Zheng Zixuan	17120595	3h09min54s
group1	Wang Pin	17105953	2h54min11s
group1	Zhang Xinning	17123788	3h38min13s
group1	Zhang Jingjing	17598325	2h25min20s
group3	Wei Xiangyu	17108897	2h10min12s
group3	Yang Chenxi	17591919	1h24min56s
group3	Bian Haoran	17598325	1h33min18s
group3	Chen Yuheng	17108349	2h35min33s
group3	Wu Weimin	17591919	1h13min23s
group3	Feng Yutong	17108349	2h30min
group3	Zhang Chi	17571643	1h35min12s
group3	Li Changchun	17598325	1h47min
group3	Li Xiaoshu	17108897	1h25min17s
group3	Yu Wanting	17105953	2h15min47s
group3	Zhao Xinru	17591919	2h05min49s
group3	Xie Chunsheng	17105483	2h22min15s
group3	Chai Wenna	17120595	2h19min20s
group3	Zhang Yinuo	17571643	1h40min
group3	Ma Yuyan	17598325	1h7min17s
group3	Tang Yue	17108897	1h44min25s
group2	Zhang Jiahao	17108897	2h13min
group2	Wang Haowen	17105483	3h41min46s
group2	Wang Zixuan	17591919	2h32min17s
group2	Lu Pengcheng	17105483	2h35min15s
group2	Wang Yi	17123788	2h34min23s
group2	Gan Ruiqing	17598325	1h54m49s
group2	He Fanghang	17108897	2h46min56s
group2	Wu Ke	17105483	2h30min
group2	Wang Binrui	17120595	2h49min
group2	Kai Jing	17598325	2h33min
group2	Fu Yule	17120595	2h27min58s
group2	Zhang Jiarui	17108349	2h50min
group2	Li Zicheng	17126634	2h45min
group2	Fang Yuhan	17105483	2h54min23s
group2	Li Junjie	17108897	2h47min26s
group2	Jia Yunyi	17598325	2h12min26s
group1	Gao Runze	17126634	2h11min15s
group1	Wang Xiaoya	17571643	2h53min50s
group1	Huang Chui-yen	17105483	3h42min
group1	Hu Jingwen	17108897	2h58min
group1	Yang Tianxu	17105953	2h36min40s
group1	Wang Jie	17591919	2h03min53s
group1	Zhang Yiran	17105483	2h30min
group1	Rao Chenxu	17105483	3h40min
group1	Zheng Zixuan	17126634	2h41min23s
group1	Wang Pin	17108349	3h46min37s
group1	Zhang Xinning	17126634	2h19min11s
group1	Zhang Jingjing	17105953	2h45min53s
group3	Feng Yutong	17105483	2h10min
group2	Zhang Jiahao	17120595	2h35min
group2	Wang Haowen	17571643	2h26min21s
group1	Gao Runze	17105483	3h7min43s
group1	Wang Xiaoya	17120595	2h56min
group1	Huang Chui-yen	17120595	2h42min
group1	Hu Jingwen	17591919	2h27min
group1	Yang Tianxu	17123788	3h24min
group1	Zhang Yiran	17123788	3h42min
group1	Rao Chenxu	17108349	2h48min
group1	Wang Pin	17123788	3h27min18s
group1	Zhang Xinning	17591919	2h16min
group1	Zhang Jingjing	17126634	2h27min
group1	Wang Xiaoya	17598325	2h7min
group1	Hu Jingwen	17105483	3h55min
group1	Yang Tianxu	17108897	2h52min
