# Supplementary material for: Tuning vision foundation models for rectal cancer segmentation from CT scans
Source: Commun Med (Lond). 2025 Jul 1;5:256. doi: 10.1038/s43856-025-00953-0 (PMC12219254; doi:10.1038/s43856-025-00953-0)
Supplement: Supplementary file 7 — Supplementary data 5 [file 43856_2025_953_MOESM7_ESM.xlsx]

## Sheet: U-SAM
U-SAM Accuracy
id	class 1 dice	class 2 dice	class 1 iou	class 2 iou	mean_dice	mean_iou	NSD_normal	NSD_tumor	mean_NSD
17111494	0.7522	0.7944	0.6028	0.6589	0.7733	0.6309	0.868	0.6694	0.7687
17122667	0.5693	0.4911	0.3979	0.3255	0.5302	0.3617	0.7239	0.4131	0.5685
17108182	0.79	0.8054	0.6529	0.6742	0.7977	0.6635	0.9658	0.7113	0.8385
17108576	0.5569	0.6323	0.3859	0.4623	0.5946	0.4241	0.5056	0.3081	0.4069
17573542	0.6499	0.6211	0.4813	0.4505	0.6355	0.4659	0.8441	0.3934	0.6188
17589203	0.7491	0.8037	0.5989	0.6719	0.7764	0.6354	0.9105	0.6297	0.7701
17110857	0.8167	0.854	0.6901	0.7453	0.8353	0.7177	0.9685	0.7773	0.8729
17127596	0.4362	0.6936	0.2789	0.5309	0.5649	0.4049	0.4162	0.3527	0.3845
17124369	0.6469	0.4912	0.4781	0.3256	0.5691	0.4019	0.8079	0.3805	0.5942
17106607	0.4055	0.2589	0.2543	0.1487	0.3322	0.2015	0.4683	0.1573	0.3128
17120595	0.4604	0.7056	0.2991	0.5451	0.583	0.4221	0.5582	0.3282	0.4432
17571643	0.7293	0.8058	0.574	0.6748	0.7676	0.6244	0.781	0.6229	0.702
17126634	0.6041	0.5688	0.4328	0.3974	0.5865	0.4151	0.7542	0.5163	0.6353
17108349	0.6848	0.698	0.5207	0.5361	0.6914	0.5284	0.8271	0.462	0.6445
17123788	0.6781	0.6394	0.513	0.47	0.6588	0.4915	0.7864	0.4623	0.6243
17598325	0.8325	0.8433	0.713	0.7291	0.8379	0.721	0.9228	0.6857	0.8043
17108897	0.6794	0.7058	0.5145	0.5453	0.6926	0.5299	0.8014	0.3979	0.5997
17105953	0.4963	0.4659	0.3301	0.3037	0.4811	0.3169	0.5875	0.3238	0.4557
17591919	0.5307	0.4253	0.3612	0.2701	0.478	0.3156	0.8028	0.158	0.4804
17105483	0.304	0.6211	0.1792	0.4504	0.4625	0.3148	0.3412	0.2783	0.3098
avg	0.618615	0.646235	0.462935	0.49579	0.63243	0.47936	0.73207	0.45141	0.591755
