# Supplementary material for: Tuning vision foundation models for rectal cancer segmentation from CT scans
Source: Commun Med (Lond). 2025 Jul 1;5:256. doi: 10.1038/s43856-025-00953-0 (PMC12219254; doi:10.1038/s43856-025-00953-0)
Supplement: Supplementary file 8 — Supplementary data 6 [file 43856_2025_953_MOESM8_ESM.xlsx]

## Sheet: U-SAM-B
U-SAM-B Accuracy
id	class 1 dice	class 2 dice	class 1 iou	class 2 iou	mean_dice	mean_iou	NSD_normal	NSD_tumor	mean_NSD
17111494	0.7484	0.767	0.598	0.6221	0.7577	0.61	0.8578	0.6574	0.7576
17122667	0.6372	0.5273	0.4676	0.358	0.5822	0.4128	0.8272	0.4889	0.658
17108182	0.8105	0.8023	0.6813	0.6699	0.8064	0.6756	0.9644	0.6706	0.8175
17108576	0.6024	0.7728	0.4311	0.6298	0.6876	0.5304	0.568	0.5166	0.5423
17573542	0.7441	0.6417	0.5925	0.4725	0.6929	0.5325	0.9036	0.496	0.6998
17589203	0.6662	0.7918	0.4994	0.6554	0.729	0.5774	0.7384	0.5795	0.659
17110857	0.7929	0.8503	0.6568	0.7396	0.8216	0.6982	0.9474	0.7399	0.8436
17127596	0.4704	0.6819	0.3076	0.5173	0.5761	0.4124	0.4631	0.3137	0.3884
17124369	0.6739	0.5007	0.5082	0.334	0.5873	0.4211	0.8152	0.3661	0.5907
17106607	0.6548	0.7474	0.4867	0.5966	0.7011	0.5417	0.7203	0.4449	0.5826
17120595	0.6023	0.7838	0.4309	0.6445	0.6931	0.5377	0.6886	0.5617	0.6251
17571643	0.7112	0.6951	0.5518	0.5326	0.7031	0.5422	0.8276	0.5296	0.6786
17126634	0.7675	0.762	0.6227	0.6156	0.7648	0.6192	0.9107	0.7229	0.8168
17108349	0.7468	0.811	0.5959	0.682	0.7789	0.639	0.8708	0.5473	0.7091
17123788	0.779	0.7226	0.638	0.5657	0.7508	0.6019	0.8766	0.5951	0.7358
17598325	0.8507	0.8148	0.7402	0.6874	0.8327	0.7138	0.9439	0.6218	0.7828
17108897	0.71	0.7494	0.5503	0.5992	0.7297	0.5748	0.8113	0.5017	0.6565
17105953	0.628	0.5007	0.4578	0.3339	0.5643	0.3958	0.8013	0.3639	0.5826
17591919	0.5569	0.4145	0.3859	0.2614	0.4857	0.3237	0.8306	0.1619	0.4962
17105483	0.3918	0.607	0.2437	0.4357	0.4994	0.3397	0.4813	0.3009	0.3911
avg	0.67725	0.697205	0.52232	0.54766	0.68722	0.534995	0.792405	0.50902	0.650705
