# Supplementary material for: Tuning vision foundation models for rectal cancer segmentation from CT scans
Source: Commun Med (Lond). 2025 Jul 1;5:256. doi: 10.1038/s43856-025-00953-0 (PMC12219254; doi:10.1038/s43856-025-00953-0)
Supplement: Supplementary file 9 — Supplementary data 7 [file 43856_2025_953_MOESM9_ESM.xlsx]

## Sheet: U-SAM-P
U-SAM-P Accuracy
id	class 1 dice	class 2 dice	class 1 iou	class 2 iou	mean_dice	mean_iou	NSD_normal	NSD_tumor	mean_NSD
17111494	0.7504	0.8075	0.6005	0.6772	0.7789	0.6388	0.8716	0.6748	0.7732
17122667	0.2894	0.4757	0.1692	0.3121	0.3826	0.2406	0.513	0.31	0.4115
17108182	0.7969	0.8009	0.6623	0.6679	0.7989	0.6651	0.9594	0.7024	0.8309
17108576	0.611	0.7394	0.4399	0.5865	0.6752	0.5132	0.5462	0.4122	0.4792
17573542	0.7295	0.6884	0.5742	0.5248	0.709	0.5495	0.8875	0.5452	0.7163
17589203	0.8289	0.8113	0.7078	0.6825	0.8201	0.6951	0.9571	0.6014	0.7793
17110857	0.8178	0.867	0.6918	0.7652	0.8424	0.7285	0.9688	0.7292	0.849
17127596	0.3911	0.7177	0.2431	0.5597	0.5544	0.4014	0.3998	0.3594	0.3796
17124369	0.6452	0.4711	0.4762	0.3082	0.5581	0.3922	0.789	0.3463	0.5676
17106607	0.5667	0.5122	0.3954	0.3442	0.5394	0.3698	0.6964	0.233	0.4647
17120595	0.6175	0.8152	0.4466	0.688	0.7163	0.5673	0.7134	0.5952	0.6543
17571643	0.6739	0.711	0.5082	0.5516	0.6925	0.5299	0.8269	0.5293	0.6781
17126634	0.8055	0.7511	0.6744	0.6015	0.7783	0.6379	0.92	0.7156	0.8178
17108349	0.7701	0.7063	0.6262	0.546	0.7382	0.5861	0.8582	0.4551	0.6567
17123788	0.7106	0.6555	0.5511	0.4876	0.683	0.5193	0.8475	0.5408	0.6942
17598325	0.8532	0.8333	0.7439	0.7142	0.8432	0.7291	0.9454	0.6742	0.8098
17108897	0.6745	0.7072	0.5089	0.547	0.6908	0.5279	0.801	0.4491	0.625
17105953	0.6503	0.6238	0.4818	0.4533	0.637	0.4675	0.821	0.5407	0.6808
17591919	0.6216	0.6556	0.4509	0.4876	0.6386	0.4693	0.8655	0.381	0.6233
17105483	0.4432	0.72	0.2847	0.5625	0.5816	0.4236	0.5126	0.4323	0.4725
avg	0.662365	0.70351	0.511855	0.55338	0.682925	0.532605	0.785015	0.51136	0.64819
