# Supplementary material for: Tuning vision foundation models for rectal cancer segmentation from CT scans
Source: Commun Med (Lond). 2025 Jul 1;5:256. doi: 10.1038/s43856-025-00953-0 (PMC12219254; doi:10.1038/s43856-025-00953-0)
Supplement: Supplementary file 10 — Supplementary data 8 [file 43856_2025_953_MOESM10_ESM.xlsx]

## Sheet: U-SAM-P
Figure 5: Effect of skip-connections on U-SAM performance
Number of Skip-connections	Normal		Tumor		Mean
	Dice (%)	IoU (%)	Dice (%)	IoU (%)	Dice (%)	IoU (%)
0	60.44	43.31	71.53	55.68	65.99	49.49
1	66.44	49.74	73.55	58.17	70	53.96
2	69.04	52.71	74.83	59.78	71.93	56.25
3	69.66	53.45	74.77	59.71	72.22	56.58
4	70.27	54.17	76.49	61.94	73.38	58.05
